# Supplementary material for: Comparison of Efficacy between Acupuncture Therapies in Improving Sacroiliac Joint Malposition: A Systematic Review and Meta-Analysis
Source: Biomed Res Int. 2022 Jan 11;2022:9485056. doi: 10.1155/2022/9485056 (PMC8766180; doi:10.1155/2022/9485056)
Supplement: Supplementary Materials — S1: searching strategies for all databases. S2: all 10 included studies. S3: PRISMA checklist. [file 9485056.f1.zip]

Archive with 3 entries (3 files):
- S1_Searching strategies for all databases.pdf
- S2_All included studies.pdf
- S3_PRISMA checklist.pdf
